# Supplementary material for: Effect of post-implant exercise on tumour growth rate, perfusion and hypoxia in mice
Source: PLoS One. 2020 Mar 18;15(3):e0229290. doi: 10.1371/journal.pone.0229290 (PMC7080225; doi:10.1371/journal.pone.0229290)
Supplement: S1 Data — (XLSX) [file pone.0229290.s007.xlsx]

## Sheet: B16-F10 summary
Mouse no.	Group	Body weight change (% from initial, corrected for tumour weight)	CD31 (mean no. vessels/field)	pHH3 (average %pHH3+ of total nuclei/field)	Average % hypoxic area/field	Average no. perfused vessels/field	Lag phase of tumour growth (time to 175 mm3 (d))	Exponential phase of tumour growth (time from 175 to 700 mm3 (d))	Average distance run/24 h (km)	Time until euthanasia (d)
1	No Ex	-1.10628		0.783772	7.80832	7.4	13	9		23
2	Ex	9.32632	8.6	1.52826	14.5364	9.4	15	7	5.37773	26
3	Ex	5.80311		0.994121	2.34875	8.2	14	8	3.74627	23
4	Ex	-0.940299		0.72099	1.84247	4.2	8	7	5.27736	16
5	Ex	1.61497	9	1.03378	5.01792	6.8	15	3	6.56466	19
6	No Ex	0.981308		1.28809	9.44925	8	16	NA		18
7	Ex	-7.28994	6	1.59109	3.21088	9.6	9	5	13.2312	14
8	No Ex	4.84571	5.11111	1.40755	2.70782	3.6	8	6		14
9	No Ex	8.9011	9.71429	1.1597	17.4269	0.6	14	NA		16
10	Ex	3.79904	14.6	1.08553	12.3394	5.6	30	4	9.4052	37
11	No Ex	1.475	11.5	1.40891	5.37741	2.6	12	NA		14
12	No Ex	4.73399	21.8	1.14921	15.4395	Perfusion diffuse	13	6		20
13	No Ex	-7.93534		0.709957	5.58772	16	10	4		16
14	Ex	-5.34135	21.3333	2.04368	31.053	4	12	NA	6.79443	13
15	No Ex	7.09341		1.22478	1.95379	6.4	18	4		24
16	No Ex	1.26596	6.6	0.771421	11.0483	20.4	8	4		13
17	No Ex	-5.08559	14.125	1.49305	18.1788	12.8	9	NA		14
18	Ex	2.13609	6.7	1.39666	10.8001	Perfusion diffuse	8	5	12.1135	16
19	No Ex	-3.96847	3.8	0.811415	7.55954	9.8	12	6		19
20	Ex	-2.79426	14.9	0.573486	12.9167	9	18	7	12.8974	26
21	Ex	6.4153	8.2	1.01051	22.759	8.25	10	8	10.4956	19
22	No Ex	6.25414	16.4	1.00677	13.1364	7.8	8	7		16
23	Ex	12.7091	8.7	0.866472	7.02783	16	9	3	7.30073	13
24	Ex	-8.73934	15.8	1.15457	3.89524	11.8	15	3	7.95277	19

## Sheet: B16-F10 hypoxia
Mouse no.	Group	%hypoxia field 1	%hypoxia field 2	%hypoxia field 3	Average %hypoxia/field	SD % hypoxia
1	No Ex	7.87149	6.71547	8.838	7.80832	1.06267
2	Ex	17.0732	8.69892	17.8371	14.5364	5.06982
3	Ex	2.35683	2.34067		2.34875	0.0114243
4	Ex	4.57193	0.601134	0.354362	1.84247	2.36699
5	Ex	5.32055	6.76231	2.97091	5.01792	1.91373
6	No Ex	1.70978	16.5788	10.0591	9.44925	7.45327
7	Ex	1.23393	5.18783		3.21088	2.79583
8	No Ex	4.74367	1.04865	2.33115	2.70782	1.87609
9	No Ex	20.2345	14.6193		17.4269	3.97052
10	Ex	16.6606	15.634	4.72355	12.3394	6.61543
11	No Ex	7.97587	2.77895		5.37741	3.67478
12	No Ex	19.7391	11.1398		15.4395	6.08069
13	No Ex	2.30321	4.81921	9.64072	5.58772	3.72864
14	Ex	39.1969	22.9091		31.053	11.5172
15	No Ex	1.5198	2.84457	1.49698	1.95379	0.771529
16	No Ex	13.6901	9.3872	10.0676	11.0483	2.31299
17	No Ex	29.4574	13.1878	11.8911	18.1788	9.78907
18	Ex	16.3347	7.56128	8.50425	10.8001	4.81627
19	No Ex	4.31299	12.1753	6.19039	7.55954	4.10606
20	Ex	3.80074	22.0326		12.9167	12.8919
21	Ex	16.1494	38.464	13.6636	22.759	13.6576
22	No Ex	17.7345	7.30004	14.3747	13.1364	5.3263
23	Ex	4.98678	11.8849	4.21177	7.02783	4.22419
24	Ex	0.660247	6.75273	4.27273	3.89524	3.06374

## Sheet: B16-F10 perfusion
Mouse no.	Group	No. perfused vessels field 1	No. perfused vessels field 2	No. perfused vessels field 3	No. perfused vessels field 4	No. perfused vessels field 5	Average perfused vessels	StDev	Notes
1	No Ex	6	4	5	9	13	7.4	3.64692
2	Ex	4	5	13	17	8	9.4	5.50454
3	Ex	11	8	9	8	5	8.2	2.16795
4	Ex	3	3	4	5	6	4.2	1.30384
5	Ex	8	5	9	7	5	6.8	1.78885
6	No Ex	7	8	8	12	5	8	2.54951
7	Ex	12	13	8	8	7	9.6	2.70185
8	No Ex	2	8	2	5	1	3.6	2.88097
9	No Ex	1	0	0	1	1	0.6	0.547723
10	Ex	10	14	3	1	0	5.6	6.10737
11	No Ex	3	3	3	1	3	2.6	0.894427
12	No Ex						#DIV/0!	#DIV/0!	Perfusion diffuse
13	No Ex	16	23	16	6	19	16	6.2849
14	Ex	2	5	5	5	3	4	1.41421
15	No Ex	7	5	9	5	6	6.4	1.67332
16	No Ex	26	21	21	16	18	20.4	3.78153
18	Ex						#DIV/0!	#DIV/0!	Perfusion diffuse
19	No Ex	10	9	9	10	11	9.8	0.83666
20	Ex	5	16	5	9	10	9	4.52769
21	Ex	8	8	12		5	8.25	2.87228
22	No Ex	7	3	13	10	6	7.8	3.83406
23	Ex	16	15	12	20	17	16	2.91548
24	Ex	9	12	16	10	12	11.8	2.68328
17 Tumour 1	No Ex	11	14	10	16	13	12.8	2.38747
17 Tumour 2	No Ex	16	10	7			11	4.58258
17 average	No Ex						11.9	#DIV/0!

## Sheet: B16-F10 pHH3
Mouse no.	Group	Total cells field 1	pHH3+ cells field 1	% pHH3+ cells field 1	Total cells field 2	pHH3+ cells field 2	% pHH3+ cells field 2	Total cells field 3	pHH3+ cells field 3	% pHH3+ cells field 3	Total cells field 4	pHH3+ cells field 4	% pHH3+ cells field 4	Total cells field 5	pHH3+ cells field 5	% pHH3+ cells field 5	Total cells field 6	pHH3+ cells field 6	% pHH3+ cells field 6	Total cells field 7	pHH3+ cells field 7	% pHH3+ cells field 7	Total cells field 8	pHH3+ cells field 8	% pHH3+ cells field 8	Total cells field 9	pHH3+ cells field 9	% pHH3+ cells field 9	Total cells field 10	pHH3+ cells field 10	% pHH3+ cells field 10	Average % pHH3+ cells/field
1	No Ex	1442	19	1.31761	1355	10	0.738007	1446	4	0.276625	1458	10	0.685871	1512	9	0.595238	1546	14	0.905563	1527	13	0.851343	1332	12	0.900901	1438	11	0.764951	1497	12	0.801603	0.783772
2	Ex	1406	34	2.41821	1366	23	1.68375	1407	17	1.20824	1450	18	1.24138	1366	20	1.46413	1226	23	1.87602	1171	16	1.36635	1430	19	1.32867	1528	22	1.43979	1433	18	1.25611	1.52826
3	Ex	1651	10	0.605694	1659	15	0.904159	1626	13	0.799508	1663	17	1.02225	1590	20	1.25786	1663	17	1.02225	1708	26	1.52225	1706	23	1.34818	1783	9	0.504767	1991	19	0.954294	0.994121
4	Ex	1779	5	0.281057	1356	9	0.663717	1340	10	0.746269	1611	15	0.931099	1698	17	1.00118	1566	12	0.766284	1243	12	0.965406	1408	8	0.568182	1920	8	0.416667	1839	16	0.870038	0.72099
5	Ex	1405	4	0.284698	1509	16	1.0603	1316	9	0.683891	1365	8	0.586081	1384	22	1.5896	1409	23	1.63236	1406	9	0.640114	1322	25	1.89107	1615	10	0.619195	1481	20	1.35044	1.03378
6	No Ex	1271	24	1.88828	1477	20	1.3541	1457	21	1.44132	1364	16	1.17302	1335	15	1.1236	1428	19	1.33053	1457	10	0.686342	1912	25	1.30753							1.28809
7	Ex	1937	29	1.49716	1762	30	1.70261	1804	22	1.21951	1738	27	1.55351	1825	26	1.42466	1693	31	1.83107	1766	26	1.47225	1820	30	1.64835	1814	29	1.59868	1732	34	1.96305	1.59109
8	No Ex	1870	24	1.28342	1825	23	1.26027	1724	30	1.74014	2019	26	1.28777	1897	27	1.4233	1775	25	1.40845	2037	29	1.42366	1780	16	0.898876	2037	33	1.62003	1908	33	1.72956	1.40755
9	No Ex	1929	27	1.39969	1731	25	1.44425	1697	27	1.59104	1525	22	1.44262	1463	13	0.888585	1429	6	0.419874	1669	19	1.13841	1950	16	0.820513	1625	21	1.29231				1.1597
10	Ex	1281	5	0.39032	1903	20	1.05097	1814	32	1.76406	1925	19	0.987013	1865	17	0.911528	1738	31	1.78366	1828	13	0.71116										1.08553
11	No Ex	1932	20	1.0352	1828	29	1.58643	1802	33	1.8313	1949	36	1.8471	1848	24	1.2987	1662	15	0.902527	1562	12	0.768246	1978	28	1.41557	1775	38	2.14085	1900	24	1.26316	1.40891
12	No Ex	1693	37	2.18547	1478	23	1.55616	1546	14	0.905563	1699	9	0.529723	1241	11	0.886382	1448	14	0.966851	1446	13	0.899032	1784	38	2.13004	1556	11	0.706941	1653	12	0.725953	1.14921
13	No Ex	1612	13	0.806452	1273	8	0.628437	1075	10	0.930233	1677	14	0.834824	1314	2	0.152207	1336	8	0.598802	1455	16	1.09966				1326	4	0.301659	1446	15	1.03734	0.709957
14	Ex	1320	33	2.5	1602	44	2.74657	1507	32	2.12342	1337	16	1.19671	1182	44	3.7225	1469	46	3.13138	1779	21	1.18044	1739	40	2.30017	1661	15	0.90307	1581	10	0.632511	2.04368
15	No Ex	1286	21	1.63297	1500	28	1.86667	1405	26	1.85053	1483	21	1.41605	1597	10	0.626174	1562	16	1.02433	1697	28	1.64997	1645	9	0.547112	1483	7	0.472016	1463	17	1.162	1.22478
16	No Ex	1835	12	0.653951	1406	10	0.711238	1745	14	0.802292	1713	15	0.875657	1563	8	0.511836	1500	19	1.26667	1632	8	0.490196	1731	24	1.38648	1676	6	0.357995	1672	11	0.657895	0.771421
17	No Ex	1613	23	1.42591	1682	28	1.66468	1624	14	0.862069	1645	8	0.486322	1444	35	2.42382	1573	26	1.65289	1892	31	1.63848	1658	24	1.44753	1627	26	1.59803	1560	27	1.73077	1.49305
18	Ex	1632	39	2.38971	1732	15	0.866051	1497	31	2.07081	1564	27	1.72634	1385	12	0.866426	1346	18	1.3373	1408	9	0.639205	923	16	1.73348	1092	8	0.732601	1184	19	1.60473	1.39666
19	No Ex	1334	10	0.749625	1085	4	0.368664	1137	5	0.439754	901	0	0	1000	27	2.7	1044	7	0.670498	1020	6	0.588235	1384	9	0.650289	1423	21	1.47576	1273	6	0.471328	0.811415
20	Ex	1547	12	0.775695	1288	7	0.543478	1438	2	0.139082	1330	10	0.75188	1212	3	0.247525	1572	12	0.763359	1764	9	0.510204	1419	15	1.05708	1359	6	0.441501	1386	7	0.505051	0.573486
21	Ex	1697	32	1.88568	1125	3	0.266667	1223	10	0.817661	1548	27	1.74419	1401	10	0.713776	1142	0	0	1566	16	1.02171	1504	33	2.19415	1180	3	0.254237	1077	13	1.20706	1.01051
22	No Ex	1687	18	1.06698	1556	15	0.96401	1602	15	0.93633	1582	20	1.26422	1499	2	0.133422	1558	11	0.706033	1664	25	1.5024	1267	22	1.73639	1358	12	0.883652	1487	13	0.874243	1.00677
23	Ex	1775	16	0.901408	1739	11	0.632547	1818	23	1.26513	1581	15	0.948767	1514	8	0.528402	1846	21	1.13759	1652	12	0.726392	1470	11	0.748299	1523	12	0.787919	1619	16	0.988264	0.866472
24	Ex	1559	19	1.21873	1340	14	1.04478	1512	29	1.91799	1656	21	1.26812	1507	22	1.45985	1264	3	0.237342	1139	11	0.965759	1256	19	1.51274	1140	17	1.49123	1398	6	0.429185	1.15457

## Sheet: B16-F10 CD31
Mouse no.	Group	Notes	CD31+ vessels field 1	CD31+ vessels field 2	CD31+ vessels field 3	CD31+ vessels field 4	CD31+ vessels field 5	CD31+ vessels field 6	CD31+ vessels field 7	CD31+ vessels field 8	CD31+ vessels field 9	CD31+ vessels field 10	Mean no. CD31+ vessels/field
1	No Ex	Too much non-specific brown											#DIV/0!
2	Ex		12	5	18	11	7	7	9	9	3	5	8.6
3	Ex	Too much non-specific brown											#DIV/0!
4	Ex	Too much non-specific brown											#DIV/0!
5	Ex		11	10	9	4	Too much other brown	9	14	12	7	5	9
6	No Ex	Too much non-specific brown											#DIV/0!
7	Ex		8	3	4	4	6	6	10	6	5	8	6
8	No Ex		11	8	5	5	2	4	7	2	2		5.11111
9	No Ex		11	13	6	8	11	14	5				9.71429
10	Ex		19	17	13	4	20						14.6
11	No Ex		28	8	7	8	17	8	8	9	18	4	11.5
12	No Ex		21	10	7	21	23	16	21	38	34	27	21.8
13	No Ex	Too much non-specific brown											#DIV/0!
14	Ex		25	28	20	41	30	17	7	3	21		21.3333
15	No Ex	Too much non-specific brown											#DIV/0!
16	No Ex		7	6	5	8	10	9	5	4	7	5	6.6
17	No Ex		14	13	19	11	13	5	16	22			14.125
18	Ex		3	7	10	3	8	16	4	6	4	6	6.7
19	No Ex		4	4	2	4	7	2	7	2	2	4	3.8
20	Ex		14	7	19	10	15	28	8	10	6	32	14.9
21	Ex		21	18	8	4	2	5	5	8	6	5	8.2
22	No Ex		12	30	19	15	20	7	18	23	10	10	16.4
23	Ex		10	14	4	5	2	4	18	8	17	5	8.7
24	Ex		8	15	23	10	12	18	22	21	16	13	15.8

## Sheet: B16-F10 daily running
Mouse no.	Distance run (km) day 1	Distance run (km) day 2	Distance run (km) day 3	Distance run (km) day 4	Distance run (km) day 5	Distance run (km) day 6	Distance run (km) day 7	Distance run (km) day 8	Distance run (km) day 9	Distance run (km) day 10	Distance run (km) day 11	Distance run (km) day 12	Distance run (km) day 13	Distance run (km) day 14	Distance run (km) day 15	Distance run (km) day 16	Distance run (km) day 17	Distance run (km) day 18	Distance run (km) day 19	Distance run (km) day 20	Distance run (km) day 21	Distance run (km) day 22	Distance run (km) day 23	Distance run (km) day 24	Distance run (km) day 25	Distance run (km) day 26	Distance run (km) day 27	Distance run (km) day 28	Distance run (km) day 29	Distance run (km) day 30	Distance run (km) day 31	Distance run (km) day 32	Distance run (km) day 33	Distance run (km) day 34	Distance run (km) day 35	Distance run (km) day 36	Distance run (km) day 37	Distance run (km) day 38
2	4.09802	6.77952	9.15066	3.7458	2.93512	5.61385	7.27984		4.47932	5.03534	8.01094	4.9433	0.623838	3.58283	3.34236		9.45791	6.14115	4.73985	5.88719	6.59407	7.35423	5.07167	1.79816		7.02276
3	4.05927	6.70064	10.8436	5.85813	7.37707	4.64886	4.35476	6.07541	0.593044	2.01545	1.03696		2.2061	2.61714	3.75099		2.22409	2.52476	2.90259	2.62199	2.07565	1.92895	2.25627
4		6.6259	5.67163	7.69677	11.8415	7.44073	0.812062	4.23677	6.25533	0.143244	4.61599	4.60249	5.30349	5.29934		3.33786
5	7.39956	5.80899	7.47291	10.2077	8.26594	7.1103	7.6729	13.3341	5.36542	3.43924	6.85357	4.26687	10.2025	3.93956	5.60416	3.25863	4.39801	5.22425	4.90386
7	5.76367	7.43035	10.3437	7.18434	10.1939	12.2373	9.14547	10.3205	10.0271	13.6563	23.3951	21.3558	23.1519	21.0316
10	6.65842			14.6413	10.6693	9.83678	11.7446	9.12091	14.5372	9.71879	9.21917	8.01474			0.833514	12.0494	12.4927	10.889	12.0252	8.37251	9.1517	7.64176	11.035	7.39333	10.4758	6.85218	9.01503	9.30463	11.6772	10.9578	10.4779	8.61194	7.09923	6.69614	13.2227	4.85196	5.08378
14	10.6039	7.1103	3.67625	0.77158	2.25004	1.26774	9.7572	6.89024	11.1633	8.44032	9.64856	9.95373
18	8.74896	9.92155	11.3581	10.8187	8.85449	9.65721	10.8329	15.9869	14.113	12.5646	16.1852	13.0567	10.133	15.3503	12.2169	14.0168
20	2.55175	12.0903	13.6535	13.8071	16.8782	15.7762		12.1882		10.0966	15.6897		12.8408	17.9076	17.2882	17.9238	16.0302	13.4404	10.5208	10.9512	8.09363	15.7503	9.50047	15.7738	7.50543	10.3817
21	10.0233	11.4391	12.7563	7.37326	6.67469	7.80887	10.2288	12.9605	12.1719	8.17667	10.5758	8.93476	10.9613	10.7537	14.3109	13.2321	8.53755	12.0017
23	5.65468	10.2347			6.0204	4.99693	8.63201	9.99767	7.42689	9.26242	4.57204	3.97935	9.53092
24	5.39345	9.07212	2.50712	8.11993	4.34057	8.78079	7.05356	6.23942	6.99439	7.6248	14.1254	5.02911	5.38999	10.534	10.7654	9.32678	9.72571	11.2357	8.84445

## Sheet: B16-F10 body weight
Mouse no.	Group	Body weight day 0 (g)	Day 1	Day 2	Day 3	Day 4	Day 5	Day 6	Day 7	Day 8	Day 9	Day 10	Day 11	Day 12	Day 13	Day 14	Day 15	Day 16	Day 17	Day 18	Day 19	Day 20	Day 21	Day 22	Day 23	Day 24	Day 25	Day 26	Day 27	Day 28	Day 29	Day 30	Day 31	Day 32	Day 33	Day 34	Day 35	Day 36	Day 37	Day 38
2	Ex	19	18.9	19.3	20.1	19.2	19.3	19.6	19.9	19.5	19.3	19.7	19.4	19.4	19	19.3	19.6	19.8	19.7	19.3	19.6	19.8	20.3	20.6	20.5	21.4	21.7	22
9	No Ex	18.2	17.4	17.7	18	18.2	18.8	19.1	18.5	19	19.2	19.2	19.6	19.4	19.2	19.5	19.8	20
10	Ex	20.9	20.4	20.4	20.2	20	20.2	20.1	20.1	20	20	20	20	19.9	19.8	19.9	19.9	20.1	20.1	20.4	20.3	20.7	20.8	21.4	21.1	21.1	20.9	20.7	20.7	21.2	21.2	21.2	21.4	21.5	21.9	22.2	22.6	22.4	23.1
11	No Ex	20	20.1	19.9	19.6	20.2	20.5	20.9	20.2	20	20.2	20.3	20.5	20	20	20.8
5	Ex	18.7	17.8	18.1	18.1	17.9	18.1	18.4	18.6	18.5	17.8	18.6	18.7	18.9	18.6	18.6	18.7	19.5	19.7	19.7	19.9
6	No Ex	21.4	20.9	21.1	21.8	21.6	21.4	21	21.2	21	21.6	21.8	21.1	20.9	21	21.2	21.6	21.8	22.3	22
4	Ex	20.1	19	19	18.9	19.6	19.8	19	19.3	18.9	19.8	19.5	19.4	19.7	19.6	20.1	20.2	20.4
12	No Ex	20.3	19.7	20.4	20.3	19.9	20.4	20.4	20.5	19.9	20.4	20	21.1	20.9	20.4	20.4	20.7	21.3	21.3	20.8	21.4	21.9
3	Ex	19.3	19	19	19.1	18.5	18.6	19.1	19.5	19.2	18.9	19.1	19.3	19.4	19.3	19.5	19.3	19.7	19.6	19.7	19.7	19.6	20.2	20.3	21
8	No Ex	17.5	17.5	17.4	17.4	17.5	17.6	17.7	17.6	17.5	18.1	18.6	18	17.6	18.3	19.3
7	Ex	16.9	16.6	16.1	16.3	16.6	16.6	17.1	16.9	16.7	16.9	16.8	16.5	16.3	16	16.4
1	No Ex	20.7	20.1	20	20.9	20.7	21.1	20.5	20.5	20.1	20.6	20.4	21	20.2	19.8	20	20.6	20.3	20.1	20.3	21	21.4	21.7	21.3	21.5
18	Ex	16.9	16.4	16.6	16.7	16.7	17	16.9	17.1	17.2	17.3	17.5	17.9	17.5	18.1	18.7	19.3	18.6
16	No Ex	18.8	18	17.9	18	18.5	18.6	17.9	18.2	18.6	18.9	18.8	19.1	19.2	20.3
21	Ex	18.3	18.1	17.6	17.9	18.3	18	18	18.1	18.3	18.4	18.4	18.6	18.6	19.9	19.9	19.9	20.6	20.5	20.5	21.1
22	No Ex	18.1	18.1	18.4	17.6	17.9	18.1	18.3	18.4	18.5	18.2	18.4	19.1	19.4	19.4	19.5	20.2	21.1
23	Ex	16.5	16.7	16.8	16.9	16.9	17.1	16.5	17.6	17.4	17.8	17.7	18.1	18.5	19.9
15	No Ex	18.2	17	17.3	17.1	17.4	17.8	18.1	17.7	17.6	17.3	17	16.8	17.4	17.9	17.5	17.2	17.1	17.7	18	18.8	18.3	18.6	19.8	19.6	20.9
24	Ex	21.1	20.5	19.8	20.3	20.2	19.1	19.2	19.4	19.6	19.6	19.2	19.3	19	19.3	19.5	19.4	19.2	20.4	20.5	20.3
19	No Ex	22.2	21	20.5	21	21.2	21.4	20.5	21.5	21.6	21.6	21.1	21.1	20.6	21	20.9	21.6	21.7	22.7	22	22.5
20	Ex	20.9	20	19.2	19.6	20.3	20	19.6	19.6	19.6	19.5	19.1	19.9	19.1	19.4	19.7	20.2	19.8	20.4	19.9	20.1	19.9	20.8	20.7	20.7	21.4	21.5	21.3
13	No Ex	23.2	22	20.8	20.8	21	20.9	20.6	21	21	21.2	21.5	21.3	21.3	21.4	21.8	22.7	22.7
14	Ex	20.8	20.8	21.2	20.4	21	20.5	20.3	20.2	20.1	20.6	20.3	20.6	20	19.9
17	No Ex	22.2	20.7	20.8	20.9	21.3	20.9	21.3	21.3	21.4	21.5	21.1	20.9	20.9	22	21.6

## Sheet: B16-F10 organ weights
Mouse no.	Group	Kidney weight (g)	Heart weight (g)	Liver weight (g)	Spleen weight (g)	Tumour weight (g)
1	No Ex	0.295	0.118	1.005	0.095	1.029
2	Ex	0.286	0.131	1.1	0.116	1.228
3	Ex	0.288	0.109	0.958	0.095	0.58
4	Ex	0.25	0.108	0.739	0.073	0.489
5	Ex	0.267	0.107	0.877	0.07	0.898
6	No Ex	0.313	0.129	1.112	0.094	0.325
7	Ex	0.242	0.113	0.511	0.053	0.732
8	No Ex	0.229	0.108	0.675	0.08	0.952
9	No Ex	0.25	0.113	0.66	0.069	0.18
10	Ex	0.336	0.141	1.145	0.111	1.406
11	No Ex	0.257	0.107	0.789	0.084	0.505
12	No Ex	0.308	0.118	0.895	0.09	0.639
13	No Ex	0.305	0.126	1.061	0.128	1.341
14	Ex	0.326	0.152	0.979	0.098	0.211
15	No Ex	0.283	0.119	0.927	0.121	1.409
16	No Ex	0.314	0.114	0.947	0.132	1.262
17	No Ex	0.352	0.141	0.983	0.146	0.514
18	Ex	0.261	0.131	0.831	0.111	1.339
19	No Ex	0.339	0.148	1.072	0.566	1.181
20	Ex	0.295	0.122	0.992	0.085	0.984
21	Ex	0.278	0.11	0.936	0.092	1.626
22	No Ex	0.276	0.109	0.865	0.115	1.868
23	Ex	0.277	0.14	0.952	0.095	1.303
24	Ex	0.303	0.126	0.899	0.102	1.044

## Sheet: B16-F10 tumour growth
nd: not detected	P: palpable
Mouse no.	Group	Weight loss?	Tumour volume day 1 (mm3)	Day 2	Day 3	Day 4	Day 5	Day 6	Day 7	Day 8	Day 9	Day 10	Day 11	Day 12	Day 13	Day 14	Day 15	Day 16	Day 17	Day 18	Day 19	Day 20	Day 21	Day 22	Day 23	Day 24	Day 25	Day 26	Day 27	Day 28	Day 29	Day 30	Day 31	Day 32	Day 33	Day 34	Day 35	Day 36	Day 37
1	No Ex	Yes	nd	nd	nd	nd	nd	nd	nd	P	P	P	32	62.5	196	196	196	162	245	405	352	445.5	526.5	786.5	750
2	Ex	No	nd	nd	nd	nd	nd	P	nd	nd	nd	nd	P	62.5	126	144	320	486	526.5	384	352	600	526.5	700	600	650	750	1152
3	Ex	No	nd	nd	nd	nd	nd	P	P	P	32	32	62.5	75	126	196	405	196	320	162	567	486	650	726	600
4	Ex	Yes	nd	nd	nd	nd	nd	P	108	196	196	245	162	180	352	600	700	448
5	Ex	No	nd	nd	nd	nd	nd	nd	nd	nd	nd	P	P	13.5	40	171.5	288	486	650	850	1000
6	No Ex	No	nd	nd	nd	nd	nd	nd	nd	nd	nd	nd	P	P	32	32	126	245	384	294
7	Ex	Yes	nd	nd	nd	nd	nd	nd	nd	108	196	364.5	320	445.5	650	700
8	No Ex	No	nd	nd	nd	nd	nd	nd	nd	220.5	320	445.5	384	607.5	607.5	1000
9	No Ex	No	nd	nd	nd	nd	nd	nd	nd	nd	P	P	P	32	137.5	384	567	162.5
10	Ex	No	nd	nd	nd	nd	nd	nd	P	nd	nd	nd	nd	nd	nd	P	18	32	40	32	40	40	48	48	87.5	87.5	126	100	100	144	144	220.5	245	320	445.5	726	650	847	1008
11	No Ex	No	nd	nd	nd	nd	nd	nd	nd	nd	P	62.5	75	384	512	441
12	No Ex	No	nd	nd	nd	nd	nd	P	P	56	64	112.5	126	144	220.5	269.5	294	352	650	384	700	567
13	No Ex	Yes	nd	nd	nd	nd	nd	nd	62.5	100	112.5	318.5	416	567	526.5	700	750	1080
14	Ex	Yes	nd	nd	nd	nd	nd	nd	nd	13.5	32	62.5	144	245	245
15	No Ex	No	nd	nd	nd	nd	nd	nd	nd	nd	P	P	P	13.5	18	40	75	72	100	198	320	448	448	700	750	1149.5
16	No Ex	No	nd	nd	nd	nd	P	75	87.5	196	320	405	600	786.5	847
17	No Ex	Yes	nd	nd	P	62.5	126	171.5	126	126	196	320	352	352	352	384
18	Ex	No	nd	nd	nd	nd	62.5	75	126	196	162	220.5	320	665.5	726	650	786.5	1008
19	No Ex	Yes	nd	nd	nd	nd	nd	nd	P	P	75	144	144	220.5	288	220.5	320	405	600	847	968
20	Ex	Yes	nd	nd	nd	nd	nd	P	P	P	40	40	56	48	75	87.5	144	112.5	112.5	180	216	448	343	448	448	480	750	1605.5
21	Ex	No	nd	nd	nd	nd	P	40	48	100	144	198	198	294	416	448	416	607.5	607.5	729	1050
22	No Ex	No	nd	nd	nd	nd	nd	P	P	196	126	196	288	288	364.5	665.5	726	1470
23	Ex	No	nd	nd	nd	nd	nd	P	P	125	234	448	480	729	1089
24	Ex	Yes	nd	nd	nd	nd	nd	nd	nd	nd	P	48	48	75	112.5	125	294	352	526.5	786.5	968

## Sheet: EO771 summary
Mouse	Group	Body weight change (%from initial, corrected for tumour weight)	Mean no. CD31+ vessels/field	Time to euthanasia (tumour size endpoint only) (d)	Average running distance (km/day)	Average % pHH3 positive cells of total nuclei/field	Lag phase of tumour growth (time to 100 mm3, d)	Exponential phase of tumour growth (time from 100-400 mm3, d)	Average % hypoxic area/field	Average no. perfused vessels/field
25	No Ex	-3.43169	20.6667	Mets		3.28383	NA	NA	15.8411	3.5375
26	Ex	6.02286	18.1	21	8.75632	2.46512	14	7	28.9776	7.6
27	Ex	3.63298		Mets	8.62914		NA	NA
28	Ex	-0.91573	23.4	14	6.88958	3.8332	7	5	7.95354	14.6
29	No Ex	3.83333		32		1.87485	23	9	13.98	19.1667
30	No Ex	-3.63592	32.2	Mets		4.77927	12	NA	22.0902	10.7143
31	Ex	-4.28571	14.5	19	5.90821	2.64784	14	5	31.4088	6.2
32	Ex	-2.23158	19.5	21	9.5911	2.96229	16	4	20.5462	6.8
33	No Ex	-2.54592	16.2	17		2.03494	11	6	22.9486	4.3
34	No Ex	0.359551	19.8889				NA	NA
36	No Ex	4.48205	18.7	23		1.86864	14	8	18.0151	2.57143
37	Ex	3.09444	22.3	17	9.74829	3.5755	11	5	17.4729	7
38	No Ex	4.42458	28.9	26		4.8206	21	4	4.34812
39	No Ex	1.30508					NA	NA
40	No Ex	5.80447	13.7	20		2.7268	12	7	29.49	7.4
41	Ex	2.03681		20	8.42321	3.40695	15	4	16.3322	4.95833
42	No Ex	-1.3	32.6	16		3.68993	11	5	7.19134	10.4
43	Ex	-7.4619	33.6	17	5.44972	1.87987	10	5	11.352	8.77778
44	Ex	4.47059	41.5	29	7.81069	2.77465	22	7	17.4809	10.125
45	No Ex	1.45161	47.4	24		2.98399	20	4	16.8006	6.2
46	Ex	2.78788	32	22	6.9111	1.78111	18	3	12.9025	7.6
47	Ex	0.341176	24.7	23	7.32398	4.52415	17	5	7.47592	7.1
48	No Ex	-6.87442	19.5714			3.12367	16	NA	8.06762	18.1667

[truncated: 8 more sheets: EO771 hypoxia, EO771 perfusion, EO771 CD31, EO771 pHH3, EO771  organ weights, EO771 tumour growth, EO771 body weight, EO771 running distance]
